# Supplementary material for: Downregulation of LKB1/AMPK Signaling in Blood Mononuclear Cells Is Associated with the Severity of Guillain–Barre Syndrome
Source: Cells. 2022 Sep 16;11(18):2897. doi: 10.3390/cells11182897 (PMC9496801; doi:10.3390/cells11182897)
Supplement: Supplementary file 1 [file cells-11-02897-s001.zip]

Archive with 1 entries (1 files):
- cells-1749926-supplementary.pdf
